# Supplementary material for: Designing combination therapies for cancer treatment: application of a mathematical framework combining CAR T-cell immunotherapy and targeted radionuclide therapy
Source: Front Immunol. 2024 Apr 18;15:1358478. doi: 10.3389/fimmu.2024.1358478 (PMC11063284; doi:10.3389/fimmu.2024.1358478)
Supplement: Supplementary file 2 [file DataSheet_2.xlsx]

## Sheet: TRT D7 only
Time (days)	BLI Flux
	M1	M2	M3	M4	M5	M6	M7	M8
7	9760000	11500000	9320000	12600000	13400000	9190000	9900000	7830000
14	9820000	7700000	6930000	6270000	8780000	11100000	15500000	8570000
21	2470000	4700000	4790000	4680000	3330000	5660000	6370000	4710000
35	7990000	2970000	11600000	6480000	8650000	9530000	9000000	24500000
42	16300000	38400000	4220000	10700000	27800000	8380000	32600000	5760000
47	103000000	263000000	171000000	73500000	114000000	315000000	103000000	388000000
56	1220000000	1390000000	1380000000	1160000000	1470000000	2900000000	1350000000	2110000000
63	3780000000	4340000000	7860000000	5670000000	4280000000	6180000000	4660000000	5060000000
70						28700000000		22000000000

## Sheet: TRT D7 CS1 CAR-T D18
Time (days)	BLI Flux
	M1	M2	M3	M4	M5	M6	M7	M8
7	7030000	14600000	14000000	11800000	8590000	9800000	3970000	4150000
14	8990000	8720000	8190000	6810000	11000000	7410000	10400000	3780000
21	2930000	5780000	2810000	4920000	2370000	4440000	6190000	2050000
26	9140000	8870000	8350000	5300000	11100000	7670000	10800000	3850000
35	3860000	2630000	3230000	6500000	3470000	3040000	23800000	2450000
42	6190000	5520000	4660000	18200000	2650000	2730000	2920000	4930000
47	3050000	4180000	8430000	112000000	4020000	5440000	4040000	5770000
56	81100000	7490000	22600000	1360000000	86000000	33500000	18900000	15600000
63	31300000	479000000	27600000	3780000000	908000000	171000000	98100000	57000000
70	7050000000	173000000	195000000	18800000000		1740000000	841000000	358000000

## Sheet: CAR-T D7 only
Time (days)	BLI Flux
	M1	M2	M3	M4	M5	M6	M7
6	3680000	3480000	6000000	5080000	3340000	3250000	7760000
14	1780000	2250000	5520000	2000000	4940000	1620000	1780000
19	2420000	2370000	5630000	2210000	2050000	1570000	1900000
26	3740000	3170000	4130000	2180000	6890000	1900000	2790000
33	3940000	5270000	5350000	4630000	10000000	2730000	11100000
40	18700000	996000	1560000	8040000	38800000	1740000	1390000
48	32500000	897000	3960000	467000000	283000000	1390000	24100000
54	805000000	1350000	50230000	981000000	224000000	1740000	777000000
61	2740000000	25700000	96500000	18800000000	666000000	21200000	4070000000
68	554000000	80300000	64000000		9000000000	235000000	60700000000
75	62500000000	425000000	171000000		18300000000	542000000	119000000000
82	112000000000	1030000000	415000000		34100000000	1110000000	307000000000

## Sheet: TRT D7 CS1 CAR-T D25
Time (days)	BLI Flux
	M1	M2	M3	M4	M5	M6	M7	M8
7	6960000	17700000	13600000	13300000	7270000	11300000	12500000	11000000
14	8480000	7330000	3040000	8610000	6890000	9450000	11600000	12400000
21	2640000	4950000	2700000	6000000	4200000	4060000	8070000	5670000
26	8280000	7390000	2400000	8070000	6440000	9800000	11700000	12500000
35	6860000	2580000	3210000	8280000	7200000	46600000	108000000	39400000
42	4890000	3070000	4950000	4030000	2880000	4100000	4580000	5390000
47	6070000	21500000	3300000	13200000	1950000	4910000	4410000	11900000
56	23800000	4010000	32500000	85700000	11700000	12000000	188000000	5700000
63	76600000	42100000	58900000	340000000	3020000	39800000	31600000	597000000
70	600000000	1350000	32400000	4270000000	446000000	451000000	157000000	4530000000

## Sheet: TRT D7 CS1 CAR-T D32
Time (days)	BLI Flux
	M1	M2	M3	M4	M5	M6	M7	M8
7	13300000	16200000	12400000	7110000	10700000	8950000	13000000	11300000
14	9940000	7490000	6770000	8110000	13700000	12700000	12800000	6610000
21	2490000	4110000	3660000	2500000	7130000	7820000	5600000	1590000
26	9840000	7530000	6750000	8110000	13700000	12800000	12900000	6640000
35	6490000	2120000	3240000	1560000	29400000	89000000	2840000	5560000
42	2820000	4490000	3470000	2140000	42800000	5110000	112000000	10700000
47	34600000	27900000	12000000	14000000	52700000	80200000	130000000	46200000
56	212000000	2480000	4880000	3830000	248000000	139000000	731000000	778000000
63	725000000	13300000	3740000	203000000	420000000		4580000000	2870000000
70	3680000000	60300000	116000000	1280000000				7810000000
